# Supplementary material for: Epigynum auritum-Derived Near-Infrared Carbon Dots for Bioimaging and Antimicrobial Applications
Source: Molecules. 2025 Jan 20;30(2):422. doi: 10.3390/molecules30020422 (PMC11767839; doi:10.3390/molecules30020422)
Supplement: Supplementary file 1 [file molecules-30-00422-s001.zip]

Archive with 1 entries (1 files):
- molecules-3357990-supplementary.pdf
